# Supplementary material for: Cognitive bias modification for paranoia (CBM-pa): a randomised controlled feasibility study in patients with distressing paranoid beliefs
Source: Psychol Med. 2022 Jun 14;53(10):4614–26. doi: 10.1017/S0033291722001520 (PMC10388312; doi:10.1017/S0033291722001520)
Supplement: Supplementary file 1 [file S0033291722001520sup.zip]

Archive with 2 entries (2 files):
- S0033291722001520sup001.docx
- S0033291722001520sup002.docx
